# Supplementary material for: Gut microbiome of pre-adolescent children of two ethnicities residing in three distant cities
Source: Sci Rep. 2019 May 24;9:7831. doi: 10.1038/s41598-019-44369-y (PMC6534553; doi:10.1038/s41598-019-44369-y)
Supplement: Supplementary file 1 — Supplementary Tables S1, S2, S3, S4, S5, S6, S7, S8, S9 [file 41598_2019_44369_MOESM1_ESM.xlsx]

## Sheet: Title & Authors
Gut microbiome of pre-adolescent children of two ethnities residing in three distant cities
Wei W.T. Khine1,2, Yuwei Zhang1, Gerald J.Y Goie1, Mung Seong Wong3, Mintze Liong4, Yeong Yeh Lee3, Hong Cao5, Yuan-Kun Lee1,6*

## Sheet: Table S1
Table S1: Comparison of gut microbiota between the same ethnicity of three separate locations
Unifrac distance matrix used for ANOSIM	Race	Groups compared	p-value	R-value
Unweighted	Chinese	Guangzhou vs Kelantan	0.001*	0.517
		Guangzhou vs Penang	0.001*	0.328
		Kelantan vs Penang	0.001*	0.38
	Malay	Kelantan vs Penang	0.001*	0.249
Weighted	Chinese	Guangzhou vs Kelantan	0.001*	0.26
		Guangzhou vs Penang	0.028	0.135
		Kelantan vs Penang	0.039	0.083
	Malay	Kelantan vs Penang	0.001*	0.235
R-value and p-value shown were derived from the pairwise comparison by the statistical test of ANOSIM based on unweighted and weighted Unifrac distance matrices and 999 permutations. P-values < 0.01 are indicated with a * and shows significant separation.

## Sheet: Table S2
Table S2: Comparison of gut microbiota between two ethnicities among two different locations
Unifrac distance matrix used for ANOSIM	Location	Groups compared	p-value	R-value
Unweighted	Kelantan	Chinese vs Malay	0.001*	0.164
	Penang	Chinese vs Malay	0.097	0.048
Weighted	Kelantan	Chinese vs Malay	0.349	0.004
	Penang	Chinese vs Malay	0.133	0.029
R-value and p-value shown were derived from the pairwise comparison by the statistical test of ANOSIM based on unweighted and weighted Unifrac distance matrices and 999 permutations. P-values < 0.01 are indicated with a * and shows significant separation.

## Sheet: Table S3
Table S3: Results of pairwise comparison statistical test of JSD distance matrix
Pairs	R2	p.value	p.adjusted
KLML1 vs KLML2	0.72111	0.2	1
KLML1 vs KLCN2	0.440567	0.15	1
KLML1 vs KLCN1	0.924269	0.248	1
KLML1 vs GZ2	0.997018	0.221	1
KLML1 vs GZ1	0.146028	0.322	1
KLML1 vs PNML1	0.995388	0.041	1
KLML1 vs PNML2	-0.284153	0.789	1
KLML1 vs PNCN1	0.888116	0.004	0.168
KLML1 vs PNCN2	-0.133333	0.918	1
KLML2 vs KLCN2	0.35727	0.501	1
KLML2 vs KLCN1	0.944196	0.27	1
KLML2 vs GZ2	0.0812505	0.454	1
KLML2 vs GZ1	0.291565	0.367	1
KLML2 vs PNML1	0.833215	0.032	1
KLML2 vs PNML2	-0.277564	0.856	1
KLML2 vs PNCN1	0.985826	0.001	0.042*
KLML2 vs PNCN2	-0.111111	0.975	1
KLCN2 vs KLCN1	0.718219	0.139	1
KLCN2 vs GZ2	0.977672	0.031	1
KLCN2 vs GZ1	-0.103082	0.391	1
KLCN2 vs PNML1	0.548014	0.203	1
KLCN2 vs PNML2	NA	NA	NA
KLCN2 vs PNCN1	0.750212	0.001	0.042*
KLCN2 vs PNCN2	NA	NA	NA
KLCN1 vs GZ2	0.836724	0.069	1
KLCN1 vs GZ1	-0.260917	0.605	1
KLCN1 vs PNML1	-0.199722	0.59	1
KLCN1 vs PNML2	-0.242837	0.648	1
KLCN1 vs PNCN1	-0.676324	0.599	1
KLCN1 vs PNCN2	-0.071727	0.382	1
GZ2 vs GZ1	0.430625	0.126	1
GZ2 vs PNML1	0.993806	0.031	1
GZ2 vs PNML2	0.938263	0.323	1
GZ2 vs PNCN1	0.996914	0.001	0.042*
GZ2 vs PNCN2	-0.117647	0.975	1
GZ1 vs PNML1	-0.182933	0.321	1
GZ1 vs PNML2	-0.0146703	0.163	1
GZ1 vs PNCN1	-0.250003	0.344	1
GZ1 vs PNCN2	-0.0253221	0.06	1
PNML1 vs PNML2	-0.142959	0.681	1
PNML1 vs PNCN1	0.753747	0.533	1
PNML1 vs PNCN2	0.0440903	0.404	1
PNML2 vs PNCN1	0.942327	0.101	1
PNML2 vs PNCN2	NA	NA	NA
PNCN1 vs PNCN2	-0.0498519	0.699	1
R2 and p values shown were calculated from the pairwise comparison by the statistical test of Adonis and 999 permutations based on the JSD distance of the relative abundances of bacteria. P- values were corrected by Bonferroni test and * indicates that one variable is significantly different from other counterpart at p < 0.05. GZ1 = Guangzhou Cluster 1, GZ2 = Guangzhou Cluster 2, KLCN1 = Kelantan…

## Sheet: Table S4
Table S4: Results of pairwise comparison statistical test of Bray Curtis distance matrix
Pairs	R2	p.value	p.adjusted
GZ2 vs GZ1	0.468977	0.001*	0.045*
GZ2 vs KLML1	0.489892	0.001*	0.045*
GZ2 vs KLML2	0.101201	0.003*	0.135
GZ2 vs KLCN2	0.110055	0.005	0.225
GZ2 vs KLCN1	0.520385	0.001*	0.045*
GZ2 vs PNML1	0.548899	0.001*	0.045*
GZ2 vs PNML2	0.184714	0.002*	0.09
GZ2 vs PNCN1	0.56709	0.001*	0.045*
GZ2 vs PNCN2	0.128274	0.036*	1
GZ1 vs KLML1	0.142154	0.001*	0.045*
GZ1 vs KLML2	0.526307	0.001*	0.045*
GZ1 vs KLCN2	0.562373	0.001*	0.045*
GZ1 vs KLCN1	0.108263	0.001*	0.045*
GZ1 vs PNML1	0.141628	0.001*	0.045*
GZ1 vs PNML2	0.327376	0.001*	0.045*
GZ1 vs PNCN1	0.0695545	0.001*	0.045*
GZ1 vs PNCN2	0.214603	0.004*	0.18
KLML1 vs KLML2	0.467524	0.001*	0.045*
KLML1 vs KLCN2	0.48988	0.001*	0.045*
KLML1 vs KLCN1	0.0596903	0.026*	1
KLML1 vs PNML1	0.126285	0.001*	0.045*
KLML1 vs PNML2	0.353865	0.001*	0.045*
KLML1 vs PNCN1	0.106792	0.002*	0.09
KLML1 vs PNCN2	0.327508	0.009*	0.405
KLML2 vs KLCN2	0.0501958	0.091	1
KLML2 vs KLCN1	0.512336	0.001*	0.045*
KLML2 vs PNML1	0.5607	0.001*	0.045*
KLML2 vs PNML2	0.151979	0.005	0.225
KLML2 vs PNCN1	0.584832	0.001*	0.045*
KLML2 vs PNCN2	0.0872829	0.098	1
KLCN2 vs KLCN1	0.534074	0.001*	0.045*
KLCN2 vs PNML1	0.548525	0.001*	0.045*
KLCN2 vs PNML2	0.124081	0.005	0.225
KLCN2 vs PNCN1	0.580875	0.001*	0.045*
KLCN2 vs PNCN2	0.0513312	0.315	1
KLCN1 vs PNML1	0.0666056	0.02*	0.9
KLCN1 vs PNML2	0.344951	0.001*	0.045*
KLCN1 vs PNCN1	0.0371585	0.114	1
KLCN1 vs PNCN2	0.287321	0.004*	0.18
PNML1 vs PNML2	0.383076	0.001*	0.045*
PNML1 vs PNCN1	0.0509467	0.104	1
PNML1 vs PNCN2	0.390106	0.008*	0.36
PNML2 vs PNCN1	0.425314	0.001*	0.045*
PNML2 vs PNCN2	0.156903	0.375	1
PNCN1 vs PNCN2	0.394062	0.003*	0.135
R2 and p values shown were calculated from the pairwise comparison by the statistical test of Adonis and 999 permutations based on the Bray Curtis distance of the relative abundances of bacteria. P- values were corrected by Bonferroni test and * indicates that one variable is significantly different from other counterpart at p < 0.05. GZ1 = Guangzhou Cluster 1, GZ2 = Guangzhou Cluster 2, KLCN1 = …

## Sheet: Table S5
Table S5: Results of the statistical test of the relative abundances of major genera comparing the two clusters
Name of Genus	p values
Bacteroides	<0.0001****
Prevotella	<0.0001****
Ruminococcus	<0.0001****
Parabacteroides	<0.0001****
Oscillospira	<0.0001****
Streptococcus	0.0001***
Blautia	0.0005***
[Ruminococcus]	0.0006***
Dorea	0.0009***
Lachnospira	0.0012**
Faecalibacterium	0.0034**
Megamonas	0.0181*
Fusobacterium	0.0241*
Veillonella	0.0304*
Bifidobacterium	0.0306*
Phascolarctobacterium	0.0345*
[Eubacterium]	0.0488*
[Prevotella]	0.0509
Dialister	0.0621
Odoribacter	0.2651
Collinsella	0.3952
Sutterella	0.4412
Roseburia	0.4635
Acidaminococcus	0.5715
Coprococcus	0.6222
Megasphaera	0.7636
Butyricimonas	0.8306
Two tailed p values were calculated from the stastistical test of Mann Whitney U test based on the relative abundances of major genera (> 1% of total bacterial genera). The bacteria which are significantly different between two clusters are described as **** p < 0.0001, *** p ≥ 0.0001 - < 0.001, ** p ≥ 0.001 - < 0.01, * p < 0.05. The genera shown are in a sequenced in the degree of significance a…

## Sheet: Table S6
Table S6: Results of the pairwise comparison statistical test of the relative abundances of major genera comparing the same city and ethnicity
Pairs	Bacteroides	Prevotella	Parabacteroides	Streptococcus
GZ1 vs GZ2	<0.0001	<0.0001
KLCN1 vs KLCN2	<0.0001	<0.0001	0.0347	0.0302
PNCN1 vs PNCN2
KLML1 vs KLML2		0.0052
PNML1 vs PNML2		0.0022
p values were calculated from the stastistical test of Kruskal Wallis and Dunn's multiple comparisons test based on the relative abundances of major genera (> 1% of total bacterial genera). The bacteria which are significantly different between the same city and ethnicity are described and p values cut-off is < 0.05. Non-significant differences bacteria are not shown.

## Sheet: Table S7
Table S7: Results of the pairwise comparison statistical test of the relative abundances of major genera comparing the different ethnicities in the same city
Pairs	Bacteroides	Prevotella	Oscillospira	Dorea	Odoribacter
KLCN1 vs KLML2	0.0005	<0.0001
KLML1 vs KLCN2		0.0002	0.0121	0.0005	0.0001
PNCN1 vs PNML2	0.0179	0.0024
PNML1 vs PNCN2
KLCN1 vs KLML1
PNCN1 vs PNML1
KLCN2 vs KLML2
PNCN2 vs PNML2
p values were calculated from the stastistical test of Kruskal Wallis and Dunn's multiple comparisons test based on the relative abundances of major genera (> 1% of total bacterial genera). The bacteria which are significantly different among different ethnicities in the same city are described and p values cut-off is < 0.05. Non-significant differences bacteria are not shown.

## Sheet: Table S8
Table S8: Results of the pairwise comparison statistical test of the relative abundances of major genera comparing the same ethnicities in the different cities
Pairs	Bacteroides	Prevotella	Faecalibacterium	Bifidobacterium	Sutterella	Lachnospira	Ruminococcus	[Ruminococcus]	Parabacteroides	Oscillospira	Collinsella	Megasphaera	[Prevotella]	Fusobacterium	Odoribacter	Butyricimonas	Streptococcus	[Eubacterium]
GZ1 vs KLCN2	<0.0001	<0.0001	0.0003			0.0018	<0.0001		0.0038	0.0051	0.0002			0.0263
GZ1 vs PNCN2
KLCN1 vs GZ2	0.0041	<0.0001		<0.0001							0.0001		<0.0001
KLCN1 vs PNCN2
PNCN1 vs GZ2	0.0084	<0.0001		<0.0001				0.0041			0.014
PNCN1 vs KLCN2	<0.0001	<0.0001					0.0033		0.0041	0.0042
KLML1 vs PNML2
PNML1 vs KLML2		<0.0001		0.0147	0.0341		0.0271									0.0096	0.0023	0.0004
GZ1 vs KLCN1			0.0026	<0.0001							<0.0001		<0.0001	0.0031
GZ1 vs PNCN1				<0.0001							<0.0001			0.0452				0.0211
KLCN1 vs PNCN1
KLML1 vs PNML1															0.0061	0.0095
GZ2 vs KLCN2			0.0366	0.0055								0.0447	0.0196
GZ2 vs PNCN2
KLCN2 vs PNCN2
KLML2 vs PNML2					0.0079												0.0487
p values were calculated from the stastistical test of Kruskal Wallis and Dunn's multiple comparisons test based on the relative abundances of major genera (> 1% of total bacterial genera). The bacteria which are significantly different comparing the same ethnicities in the different cities are described and p values cut-off is < 0.05. Non-significant differences bacteria are not shown.

## Sheet: Table S9
Table S9: Results of correlation table between the genus and the quantity of the foods consumption
Name of Genus	Complex Carbohydrates Enriched Foods	Oily foods	Vegetables	Refined Sugars Enriched Foods	Dairy Products	Fruits	Meats	Portein Enriched Plants	Eggs	Seafoods	Caffeinated Drinks	Biscuits/Pastries/Cakes	Yoghurt	Fermented/Preserved Foods	Curry Enriched Foods
Bacteroides	0.073189	0.139924	0.16146	-0.27163	0.049669	-0.24586	0.1426	0.091441	-0.20741	-0.02611	-0.31215	-0.10169	0.156027	0.055246	-0.18376
Prevotella	-0.00801	-0.04079	-0.05208	0.035271	-0.12462	0.135726	-0.05036	-0.07523	0.200467	-0.09977	0.25703	0.00469	-0.04138	-0.01214	0.055557
Faecalibacterium	0.014081	0.093575	0.069908	-0.22937	0.046196	-0.15944	0.09585	0.131678	-0.13901	-0.13468	-0.25583	-0.03156	0.199352	0.056201	-0.29657
Bifidobacterium	-0.00293	-0.34474	-0.30083	0.462546	0.143995	0.220925	-0.22512	-0.14505	0.129432	0.132005	0.115094	0.212464	-0.16368	-0.10646	0.24554
Sutterella	-0.12753	0.092937	0.01992	0.031672	-0.05658	0.154949	0.062243	0.005512	0.154293	0.123629	0.147165	-0.023	0.038155	0.00554	0.128787
Lachnospira	-0.05519	0.156036	0.136124	-0.12421	0.042837	-0.05508	0.150592	0.145417	-0.0166	-0.06711	-0.11894	-0.13409	0.016932	0.143155	-0.09938
Ruminococcus	0.072984	0.024569	0.122968	0.002756	-0.01158	-0.18238	0.045107	0.133311	-0.13999	0.01495	-0.17556	-0.00941	-0.01286	0.110503	-0.17411
Megamonas	0.027051	-0.10516	-0.00586	-0.01122	-0.02526	-0.14416	-0.02987	-0.00647	-0.04567	-0.00922	-0.05531	-0.0347	-0.10457	0.042284	-0.07493
Phascolarctobacterium	-0.06203	-0.02524	0.014961	0.064973	-0.03661	0.023552	0.03124	0.084661	0.0387	0.057223	-0.10118	0.05191	0.066886	-0.04105	-0.05413
[Ruminococcus]	0.012904	-0.15266	-0.14595	0.117365	0.141287	0.01324	-0.18203	-0.07266	-0.06117	0.025034	-0.10554	0.125179	-0.03237	-0.113	0.065256
Parabacteroides	0.055374	0.117454	0.120056	-0.09179	0.053279	-0.17142	0.016554	-0.04857	-0.09775	0.070021	-0.18548	0.009473	0.008873	-0.08868	-0.15138
Oscillospira	-0.00701	0.043361	0.041729	-0.02164	0.074971	-0.06906	-0.0352	-0.09578	-0.13646	0.02745	-0.06628	0.099841	0.030713	-0.14568	-0.09431
Collinsella	-0.05207	-0.27255	-0.31776	0.525696	0.096636	0.375209	-0.14747	-0.19669	0.134593	0.184552	0.301361	0.207943	-0.2226	-0.12803	0.34827
Megasphaera	-0.04918	-0.1897	-0.07742	0.17847	0.172686	0.067488	-0.1504	-0.05408	0.014535	-0.05234	0.032975	0.109752	-0.19425	0.008003	-0.04084
Dialister	0.048957	-0.07247	-0.10399	0.093332	0.019425	0.100179	-0.05083	-0.08645	-0.01287	-0.08341	0.11698	0.047061	-0.08735	0.003142	0.017983
Blautia	0.147867	-0.10151	-0.04694	-0.02719	0.040043	-0.0677	0.027159	-0.000484	-0.00667	0.036146	-0.09506	0.042836	-0.07424	0.129374	0.127053
[Prevotella]	0.061421	0.083689	0.059556	-0.21821	-0.10681	-0.21137	0.066011	0.028598	-0.20435	-0.01089	-0.08777	-0.16675	0.015824	-0.05877	-0.19858
Dorea	-0.00811	-0.04049	-0.10006	0.080547	0.10957	0.104716	-0.01051	-0.10716	-0.02581	0.129726	-0.00872	0.050548	0.005463	-0.09002	0.145427
Fusobacterium	0.040061	0.061103	0.020191	-0.10965	-0.0414	-0.1625	0.207794	0.106017	-0.00428	0.017208	-0.04593	-0.08268	0.160857	0.016127	-0.114
Odoribacter	-0.04536	0.128509	0.063745	0.040174	0.080524	0.172224	0.029354	-0.06493	0.109195	0.085252	0.155653	0.066968	0.083387	-0.08888	0.063108
Coprococcus	0.066585	-0.07438	-0.10923	0.083944	-0.02901	0.086078	-0.08161	0.028859	-0.02138	0.07998	0.174898	0.079575	-0.10162	0.069857	0.099835
Veillonella	0.010717	0.084687	0.017627	-0.19854	0.00238	-0.08552	0.105054	0.047388	-0.1168	-0.03341	-0.15933	-0.13249	-0.01723	0.073177	-0.1118
Butyricimonas	-0.0503	0.058107	-0.00599	0.091209	0.022973	0.091337	-0.06698	-0.05955	0.044047	0.040627	0.114743	-0.00405	-0.0028	-0.13839	0.04196
Acidaminococcus	-0.03753	-0.13769	-0.09835	0.095284	0.069295	0.027861	-0.14166	0.04751	0.026744	-0.09368	0.071542	0.108118	-0.08597	-0.03858	-0.09614
Roseburia	-0.04546	0.150831	0.167797	-0.10459	-0.12586	-0.19595	0.139253	0.037241	0.022461	0.001382	-0.01447	-0.00602	-0.04041	0.016808	-0.02478
Streptococcus	0.066066	-0.10463	-0.16139	0.108668	0.010944	0.003676	-0.03103	-0.08339	0.00179	0.114803	-0.01983	0.017773	-0.09024	-0.05958	0.055825
[Eubacterium]	-0.03591	-0.13555	-0.05183	0.151005	0.004264	-0.0423	-0.18853	-0.01069	-0.0037	0.072506	-0.07247	-0.02966	-0.05175	-0.14794	0.035716
Values shown here are the Spearman rho values. The color highligted values are the significant correlation between the genus and the quantity of foods consumption at a two tailed p < 0.05. r values ≥ ± 0.3 are considered strongly correlation; r values ≥ ± 0.2 - < ± 0.3 are considered moderately correlation and r values < ± 0.2 are considered weakly correlation.
